# Supplementary material for: Clinical Risk Factors for Dysphagia and Esophageal Dysmotility in Systemic Sclerosis
Source: J Clin Med. 2023 May 13;12(10):3448. doi: 10.3390/jcm12103448 (PMC10219285; doi:10.3390/jcm12103448)
Supplement: Supplementary file 1 [file jcm-12-03448-s001.zip]

Archive with 1 entries (1 files):
- jcm-2371497-supplementary.pdf
